# Supplementary material for: Analysis of postoperative infection factors of retrograde intrarenal surgery combined with negative pressure equipment for renal stones
Source: Sci Rep. 2024 Oct 3;14:22945. doi: 10.1038/s41598-024-75073-1 (PMC11450142; doi:10.1038/s41598-024-75073-1)
Supplement: Supplementary file 1 — Supplementary Material 1 [file 41598_2024_75073_MOESM1_ESM.xlsx]

## Sheet: 无标题4-01-02新版
group	gender	year	BMI	ASA	DM	culture	Hydronephrosis	Renal abnormality	surgery time	length	stone site	location	stone CT value	Previous stone treatment	stone clear	Ureter dilation	NUAS size	Pre-op JJ stent	complication
0	0	37	16.8525	0	0	0	0	0	100	18	0	0	723	0	0	0	0	0	0
0	0	57	17.4191	0	0	0	0	0	61	19	1	0	625	0	0	0	0	0	0
0	1	69	17.4747	1	0	0	0	0	82	18	0	0	651	0	0	0	0	0	0
0	0	34	17.7832	0	0	0	1	0	82	20	1	1	574	1	0	0	0	0	0
0	0	57	17.9982	0	0	0	2	0	74	22	0	2	359	0	1	0	0	0	0
0	0	48	18.1955	0	0	0	1	0	60	23	1	1	432	0	0	0	0	0	0
0	1	28	18.424	0	0	0	0	0	55	20	1	0	529	0	0	0	0	0	0
0	0	54	18.4425	0	0	0	0	0	64	23	0	0	498	0	0	0	0	0	0
0	0	52	18.776	1	0	0	1	0	65	16	1	1	566	0	0	0	0	0	1
0	0	62	18.9069	0	0	0	1	0	100	24	0	1	725	0	0	0	0	0	0
0	0	55	19.563	0	0	0	0	0	65	19	0	0	526	0	1	0	0	0	0
0	1	68	19.5918	1	0	0	0	0	55	16	1	0	638	0	0	0	0	0	0
0	0	36	19.5965	0	0	0	0	0	55	23	1	4	315	0	0	0	0	0	0
0	0	52	19.6052	0	0	0	1	0	60	22	0	1	705	0	0	0	0	0	0
0	1	71	19.8141	0	0	0	1	0	60	19	1	1	336	0	0	0	0	0	0
0	0	64	20.0288	0	1	0	2	0	70	21	0	2	344	1	0	0	0	0	0
0	0	39	20.0773	0	0	0	0	0	73	18	0	0	389	0	0	0	0	0	0
0	0	61	20.1733	0	0	0	0	0	57	19	1	0	723	2	0	0	0	0	0
0	1	38	20.7008	0	0	0	1	0	74	21	0	1	720	1	0	0	0	0	0
0	0	53	20.8325	0	0	0	0	0	67	20	0	0	538	0	0	0	0	0	0
0	0	49	21.2183	0	0	0	0	0	58	22	1	0	637	0	0	0	0	0	0
0	0	51	21.2306	0	0	0	0	0	88	20	0	0	569	0	0	0	0	0	0
0	1	40	21.6713	0	0	0	0	0	65	20	0	0	655	0	0	0	0	0	0
0	1	55	22	0	0	0	0	0	65	22	1	0	523	0	0	0	0	1	0
0	1	60	22.0317	0	0	0	0	0	90	10	1	0	430	1	0	0	0	0	0
0	0	53	22.1893	0	0	0	1	1	55	20	1	1	687	0	0	0	0	0	0
0	0	56	22.2041	0	0	0	1	0	69	24	1	1	659	0	0	0	0	0	0
0	0	63	22.4059	0	0	0	0	0	56	22	1	0	452	0	0	0	0	0	0
0	1	43	22.4913	0	0	0	2	0	53	21	1	2	432	0	0	0	0	0	0
0	0	31	22.5069	0	0	0	0	0	81	23	0	0	610	2	0	0	0	0	0
0	0	46	22.5069	0	0	0	0	0	81	23	1	0	586	0	0	0	0	0	0
0	0	54	22.6003	0	0	0	1	0	72	23	0	1	514	0	1	0	0	0	0
0	0	68	22.6562	0	0	0	0	0	65	22	1	0	705	0	0	0	0	0	0
0	1	63	22.7732	0	0	0	0	0	53	21	0	0	425	0	0	0	0	0	0
0	0	44	23.0112	0	1	0	0	0	72	21	1	0	728	0	0	0	0	0	0
0	1	28	23.3355	0	0	0	3	0	62	23	1	3	359	0	0	0	0	0	0
0	1	51	23.3564	1	0	0	0	0	53	22	1	0	539	0	0	0	0	0	0
0	0	61	23.3844	0	0	0	0	0	52	20	1	0	582	0	0	0	0	0	0
0	1	64	23.3887	0	0	0	2	0	64	24	1	2	631	0	0	0	0	0	0
0	0	57	23.4375	0	0	1	0	0	80	21	1	0	727	0	0	0	0	0	0
0	0	38	23.5294	0	0	0	0	0	65	23	1	0	589	0	0	0	0	0	0
0	1	44	23.8281	1	0	0	0	0	90	22	1	0	713	0	0	1	0	0	0
0	0	56	23.8751	1	0	0	1	0	55	23	1	1	414	0	0	0	0	0	0
0	0	51	24.0346	1	0	0	0	0	58	23	1	4	457	1	0	0	0	0	0
0	0	37	24.0741	1	0	0	0	1	61	22	1	0	616	0	0	0	0	0	0
0	0	42	24.4352	0	0	0	1	0	62	25	0	1	632	0	0	0	0	0	0
0	0	48	24.8358	0	0	0	0	0	57	25	1	0	682	0	1	0	0	0	0
0	0	41	24.8777	0	0	0	0	0	51	19	1	0	726	0	0	0	0	0	0
0	1	55	24.974	0	0	0	1	0	54	22	1	1	580	0	0	0	0	0	0
0	1	65	24.977	0	0	0	0	0	65	22	1	0	623	0	0	0	0	0	0
0	1	35	25	0	0	0	1	0	59	23	1	1	498	0	0	0	0	0	0
0	1	43	25	0	0	0	0	0	70	23	1	0	223	0	0	0	0	0	0
0	0	43	25.3902	0	0	0	2	0	71	24	0	2	438	0	0	0	0	0	0
0	1	66	25.3902	0	0	0	0	0	55	21	1	0	440	0	0	0	0	0	0
0	0	57	25.5367	0	0	0	0	0	78	19	1	0	654	0	0	0	0	0	0
0	0	57	25.6837	0	0	0	1	0	61	23	1	1	487	0	0	0	0	0	0
0	0	51	26.0375	0	0	0	1	0	70	22	1	1	580	0	0	0	0	0	0
0	1	52	26.4915	1	0	0	1	0	60	21	1	1	592	0	0	0	0	0	0
0	1	70	27.7008	0	0	0	1	0	55	19	1	1	294	0	0	0	0	0	0
0	1	61	28.3447	1	0	1	0	0	54	22	1	0	656	0	0	0	0	1	0
0	1	30	28.4444	1	0	1	2	0	60	21	1	2	411	3	0	0	0	0	0
0	0	48	28.5483	0	0	0	0	0	75	23	1	0	539	0	0	0	0	0	0
0	0	50	28.9811	0	0	0	3	0	54	20	1	3	586	0	0	0	0	0	0
0	1	55	29.7458	1	0	0	0	0	55	20	0	4	724	0	0	0	0	0	0
0	0	64	29.9401	0	0	0	0	0	55	22	1	0	221	0	0	0	0	0	0
0	0	70	33.7149	0	0	0	2	1	63	21	1	2	725	0	0	0	0	0	0
0	0	68	17.3061	0	1	0	1	0	64	21	0	1	514	1	1	0	0	0	0
0	0	63	18.591	0	1	0	2	0	53	20	0	3	451	1	0	0	0	0	0
0	1	68	18.8271	0	0	0	0	0	55	20	1	0	528	0	0	0	0	0	0
0	0	54	19.487	1	1	0	0	0	70	22	1	4	625	0	0	0	0	0	0
0	0	52	22.4813	0	1	0	1	0	25	13	1	1	258	0	0	0	0	0	0
0	1	64	22.5466	0	1	0	1	0	62	23	1	3	658	0	0	0	0	0	0
0	1	64	23.4375	0	1	0	1	0	57	22	1	1	491	1	0	0	0	0	0
0	1	64	23.939	0	1	0	1	0	57	21	1	1	700	4	0	0	0	0	0
0	1	50	24.5675	0	1	0	2	0	60	22	1	2	469	0	0	0	0	0	0
0	1	46	25.3515	1	1	0	1	0	46	20	1	1	465	1	0	0	0	0	0
0	0	67	25.3906	0	1	0	0	0	76	24	1	0	416	1	0	0	0	0	0
0	0	63	25.565	1	1	0	0	1	65	23	0	0	426	0	0	0	0	0	0
0	1	46	16.0231	0	0	0	2	0	47	20	0	2	724	0	0	0	1	0	0
0	0	50	16.0256	0	0	0	0	0	50	16	1	0	328	0	0	0	0	0	0
0	1	54	16.8525	0	0	0	1	0	67	22	1	1	700	0	0	0	0	0	0
0	1	37	19.313	0	0	0	1	0	52	21	0	3	495	0	0	0	0	0	0
0	0	65	19.3625	1	0	1	1	0	70	24	0	1	686	0	1	0	1	1	1
0	0	48	19.3772	0	0	0	0	0	48	21	1	4	425	0	0	0	0	0	0
0	1	50	19.5312	0	0	1	1	0	45	21	1	1	336	0	0	0	0	0	0
0	0	52	19.721	0	0	0	0	0	48	22	1	0	225	0	0	0	0	0	0
0	1	59	19.721	0	0	0	2	0	50	21	1	2	466	0	0	0	0	0	0
0	0	61	20.5761	0	0	1	2	0	60	22	1	2	651	0	0	0	1	1	0
0	0	53	20.7612	0	0	0	0	0	40	19	1	0	434	0	0	0	0	0	0
0	1	38	20.83	1	0	1	3	0	90	21	1	3	495	0	0	1	1	0	0
0	0	35	20.9366	1	0	0	1	0	45	20	1	1	565	0	0	1	0	0	0
0	0	59	21.0007	1	0	0	3	0	55	22	1	3	589	0	0	0	0	0	0
0	1	48	21.2585	1	0	1	0	0	62	23	1	4	466	1	1	1	1	1	2
0	1	54	21.2953	0	0	0	0	0	30	13	0	0	625	1	0	0	0	0	0
0	0	58	21.7079	0	0	1	0	0	51	10	1	0	527	0	0	0	1	1	1
0	0	74	21.7193	0	0	0	0	0	65	16	0	0	618	0	0	0	0	0	0
0	1	36	21.8871	0	0	0	0	0	60	19	0	0	452	0	0	0	0	0	0
0	1	60	21.8871	0	0	1	1	0	64	23	1	1	724	0	0	0	1	1	1
0	0	33	22.0386	0	0	0	0	0	40	15	0	0	537	0	0	0	0	0	0
0	0	59	22.0492	0	0	0	0	0	50	20	0	4	428	0	0	0	0	0	0
0	0	48	22.0581	0	0	0	0	0	100	25	0	0	400	0	0	0	0	0	0
0	1	51	22.2222	0	0	0	0	0	40	15	0	0	332	0	0	0	0	0	0
0	1	61	22.6562	0	0	0	0	0	45	8	1	4	236	0	0	0	0	0	0
0	0	42	22.8329	0	0	0	0	0	45	10	1	0	728	2	1	0	0	0	0
0	0	53	22.8329	0	0	0	0	0	50	12	1	0	531	0	0	0	0	0	0
0	0	26	23.1405	0	0	0	0	0	72	16	0	0	570	0	0	0	0	0	0
0	1	75	23.4509	2	0	0	0	0	60	16	0	0	327	0	0	0	0	0	0
0	0	55	23.5078	0	0	1	3	0	69	19	1	3	670	0	0	0	1	1	0
0	0	47	23.5294	0	0	1	2	0	70	20	0	2	610	0	0	0	1	1	0
0	1	51	23.815	0	0	1	0	0	50	19	0	0	628	1	0	0	1	1	3
0	1	55	23.833	0	0	0	0	0	40	11	1	4	234	0	0	0	0	0	0
0	0	50	24.2215	1	0	0	1	0	49	21	1	1	651	2	0	0	0	0	0
0	1	62	24.2215	0	0	1	0	0	35	15	0	0	437	2	0	0	0	0	0
0	0	60	24.2424	1	0	0	0	0	50	16	1	0	300	0	0	0	0	0	0
0	0	30	24.3141	0	0	0	1	0	55	20	0	1	709	0	0	0	0	0	0
0	1	46	24.3418	1	0	1	0	0	40	14	1	0	622	0	0	0	0	0	0
0	0	52	24.3496	0	0	1	1	0	48	21	0	1	491	0	0	0	0	0	0
0	1	55	24.4444	1	0	0	0	0	40	10	1	0	468	3	0	0	0	0	0
0	0	59	24.4444	1	0	0	1	0	40	14	1	1	337	0	0	0	0	0	0
0	0	49	24.623	0	0	0	0	0	50	17	0	4	338	0	0	0	0	0	0
0	0	45	24.7252	1	0	0	0	0	40	17	1	0	598	1	0	0	0	0	0
0	0	50	24.7676	0	0	0	0	0	47	22	1	0	558	0	0	0	0	0	0
0	1	33	24.8358	0	0	1	0	0	65	13	0	0	335	0	0	0	1	0	0
0	0	28	24.8591	0	0	1	0	0	70	15	1	0	319	0	0	0	1	1	1
0	0	60	24.977	0	0	0	1	0	80	17	0	1	576	0	0	0	0	0	0
0	0	53	25.0361	1	0	0	0	0	83	13	1	0	723	0	0	0	0	0	0
0	0	29	25.0657	0	0	0	0	0	39	16	1	0	649	3	0	0	0	0	0
0	1	53	25.711	0	0	0	1	0	49	21	1	1	510	3	0	0	0	0	0
0	1	56	25.8166	0	0	0	0	0	52	12	0	0	720	2	0	0	0	0	0
0	0	59	25.8166	0	0	0	0	0	50	15	0	4	729	0	0	0	1	0	0
0	0	64	25.8806	0	0	0	0	0	50	17	0	0	526	3	0	0	0	0	0
0	0	38	25.9701	1	0	0	0	0	25	13	0	0	623	0	0	0	0	0	0
0	0	49	26.0262	1	0	0	1	0	30	14	1	1	423	0	0	0	0	0	0
0	0	64	26.1286	0	0	0	0	0	50	15	1	0	715	0	0	0	0	0	0
0	1	61	26.7094	0	0	0	1	0	50	11	0	1	632	0	0	0	0	0	0
0	0	52	26.7755	0	0	0	0	0	39	16	1	0	530	3	0	0	0	0	0
0	0	69	26.9531	0	0	0	1	0	50	15	1	1	531	0	0	0	0	0	0
0	1	57	27.0552	0	0	0	0	0	50	15	1	0	624	0	0	0	0	0	0
0	0	52	27.5482	0	0	0	2	0	52	14	1	2	465	0	0	0	0	0	0
0	0	65	28.1337	0	0	0	1	0	53	20	0	1	586	1	0	0	0	0	0
0	0	48	28.1943	0	0	0	0	0	40	11	1	0	533	0	0	0	0	0	0
0	0	65	28.3675	1	0	1	1	0	51	13	1	1	724	0	0	0	0	0	0
0	1	47	28.764	0	0	0	0	0	50	21	0	0	650	0	0	0	0	0	0
0	1	63	28.9062	1	0	1	0	0	50	11	1	0	700	2	0	1	1	0	1
0	1	53	29.6875	1	0	1	1	0	70	16	1	1	431	0	0	1	1	0	0
0	1	31	29.7268	1	0	1	1	0	55	11	1	1	450	0	0	0	1	0	0
0	0	30	30.6667	0	0	0	0	0	55	12	1	0	594	1	0	0	0	0	0
0	0	61	31.6158	0	0	0	0	0	45	10	0	0	630	4	0	0	0	0	0
0	0	48	18.6709	0	1	1	0	0	50	14	1	0	491	1	0	0	1	1	1
0	1	51	21.6311	0	0	0	0	0	55	16	1	0	528	0	0	0	0	0	0
0	0	37	24.1415	0	1	1	0	0	68	15	1	0	451	0	0	0	1	0	1
0	0	53	26.4792	0	1	0	0	0	64	26	1	0	480	3	0	0	0	0	0
0	0	60	12.9032	0	0	0	1	0	66	19	1	1	1121	4	0	0	0	0	0
0	0	55	13.7143	0	0	0	0	0	74	18	1	0	920	0	0	0	0	0	0
0	0	64	15.2109	0	0	0	1	0	54	13	0	1	935	1	0	0	0	0	0
0	1	69	17.0562	0	0	0	0	0	52	15	1	4	1171	0	0	0	0	0	0
0	0	33	17.2635	0	0	0	0	1	66	18	1	0	975	0	0	0	0	0	0
0	1	49	17.301	0	0	0	0	0	66	15	0	4	970	0	0	0	0	0	0
0	1	51	17.3611	0	0	0	0	0	64	16	1	0	905	0	0	0	0	0	0
0	0	36	17.4413	0	0	0	0	0	64	20	0	0	1400	0	0	0	0	0	0
0	1	59	17.4449	0	0	0	1	0	55	18	1	1	1010	0	0	0	0	0	0
0	1	52	17.9151	0	0	1	1	0	55	20	1	1	781	0	0	0	0	0	0
0	0	55	18.026	0	0	0	1	0	62	10	1	1	805	3	0	0	0	0	0
0	0	54	18.3768	0	0	0	0	0	53	16	0	0	1100	1	0	0	0	0	0
0	0	58	18.4265	0	0	0	0	0	51	10	0	0	852	0	0	0	0	0	0
0	1	29	19.1467	0	0	0	1	0	60	23	1	1	768	0	0	0	0	0	0
0	1	44	19.5312	1	0	0	1	0	63	11	1	1	749	0	0	0	0	0	0
0	0	46	19.721	1	0	0	1	0	78	17	0	1	835	0	0	0	0	0	0
0	0	37	19.7777	1	0	0	0	0	65	18	1	0	837	0	0	0	0	0	0
0	0	72	19.8177	0	0	0	2	0	51	13	0	3	1194	0	0	0	0	0	0
0	0	37	19.9219	0	0	0	0	0	59	14	1	0	840	0	0	0	0	0	0
0	1	84	20	2	0	0	1	0	65	10	0	1	1203	0	0	0	0	0	0
0	0	42	20.0288	1	0	0	1	0	62	13	1	1	1100	1	0	0	0	0	0
0	1	42	20.679	0	1	0	1	0	69	13	0	1	899	0	0	0	0	0	0
0	1	48	20.9366	0	0	0	0	1	60	19	0	0	850	0	0	0	0	0	0
0	0	49	21.2306	0	0	0	0	0	59	10	1	0	1037	0	0	0	0	0	0
0	0	30	21.3839	0	0	0	1	1	55	15	0	1	1212	0	0	0	0	0	0
0	0	45	21.5019	0	0	0	1	0	68	13	0	1	780	0	0	0	1	0	0
0	1	62	21.6311	0	0	0	0	0	70	14	0	0	1267	0	0	0	0	0	0
0	0	39	21.6441	0	0	0	1	0	68	13	0	1	865	0	0	0	0	0	0
0	0	46	21.6713	0	0	1	1	0	69	14	1	1	845	0	0	0	0	0	0
0	0	46	21.7993	1	0	0	0	0	60	14	1	0	820	0	0	0	0	0	0
0	1	54	21.7993	1	0	0	2	0	60	13	1	2	871	0	0	0	0	0	0
0	0	55	21.7993	1	0	0	2	1	57	16	1	2	1100	0	0	0	0	0	0
0	0	48	21.9138	0	0	0	2	0	70	20	0	2	805	0	0	0	0	0	0
0	0	62	22.0386	0	0	0	2	0	55	19	0	2	1049	0	0	0	0	0	0
0	0	69	22.0386	1	0	0	1	0	60	15	1	1	856	0	0	0	0	0	0
0	0	72	22.1367	0	0	0	1	0	60	14	0	1	1059	3	0	0	0	0	0
0	0	65	22.2291	0	0	0	3	0	66	16	1	3	1246	0	0	0	0	0	0
0	0	53	22.3478	0	0	0	3	0	63	10	0	3	1486	0	0	0	0	0	0
0	1	42	22.4082	0	0	0	1	0	57	10	0	1	1125	0	0	0	0	0	0
0	1	51	22.46	1	1	0	1	0	72	19	1	1	872	0	0	0	0	0	0
0	0	53	22.4913	1	0	0	1	0	62	10	1	1	1010	0	0	0	0	0	0
0	1	49	22.5215	0	0	0	1	0	55	10	0	1	1056	0	0	0	0	0	0
0	0	46	22.5827	1	0	0	1	0	64	9	1	1	1089	0	0	0	0	0	0
0	1	62	22.6667	0	0	0	0	0	90	10	1	0	838	0	0	0	0	0	0
0	0	38	22.7732	0	0	0	0	0	55	19	1	0	810	0	0	0	0	0	0
0	0	58	22.8571	0	0	0	0	0	90	12	0	0	1303	2	0	0	0	0	0
0	1	68	23.1405	1	0	0	0	0	77	13	1	0	1154	0	0	0	0	0	0
0	1	62	23.3234	0	0	0	2	0	54	15	0	2	854	0	0	0	0	0	0
0	1	68	23.3726	1	0	0	0	0	100	17	1	0	1064	0	0	0	0	0	1
0	0	38	23.4375	0	0	1	0	0	57	19	0	0	1010	0	0	0	0	0	0
0	1	61	23.4952	1	0	0	2	0	60	19	1	3	1103	0	0	0	0	0	0
0	0	78	23.5294	2	0	0	1	0	55	21	0	1	1120	0	0	0	0	0	0
0	1	63	23.5556	0	0	0	3	0	68	11	0	3	892	0	0	1	0	0	0
0	0	64	23.7118	0	0	0	0	1	60	13	0	0	1221	0	0	0	0	0	0
0	0	65	23.7253	1	0	0	0	0	58	10	0	0	805	0	0	0	0	0	0
0	1	52	23.7387	0	0	0	0	0	53	10	0	0	899	0	0	0	0	1	0
0	1	38	23.8054	0	0	0	1	0	71	11	1	1	758	0	0	0	0	0	0
0	0	63	24.0055	1	0	0	2	0	68	20	1	2	858	0	0	0	1	0	0
0	0	28	24.0346	1	0	0	3	0	61	16	0	3	850	0	0	0	0	0	0
0	1	59	24.0346	1	0	0	3	0	55	15	1	3	989	0	0	0	0	0	0
0	0	54	24.1288	0	0	0	2	0	55	12	0	2	1025	0	0	0	0	0	0
0	0	52	24.1633	0	0	0	0	0	54	13	0	4	760	0	0	0	0	0	0
0	0	56	24.1965	0	0	0	0	0	73	18	1	0	920	0	0	0	0	0	0
0	1	43	24.2188	0	0	0	2	0	65	22	1	2	890	0	0	0	0	0	0
0	0	37	24.2215	0	0	0	0	0	58	14	0	0	1124	0	0	0	0	0	0
0	0	75	24.3418	1	0	0	1	0	55	10	1	1	1162	0	0	0	0	0	0
0	1	48	24.4646	0	0	0	0	0	59	19	0	0	785	0	0	0	0	0	0
0	0	54	24.5243	0	0	0	0	0	64	19	0	0	791	0	0	0	0	0	0
0	0	83	24.6711	2	0	0	1	0	69	16	1	1	853	0	0	0	0	0	0
0	1	30	24.6904	0	0	0	1	0	84	10	0	1	743	0	0	0	0	0	0
0	0	41	24.7676	0	0	0	1	0	55	13	0	1	1029	0	0	0	0	0	0
0	1	62	24.7768	1	0	1	1	0	65	10	1	1	756	0	0	0	0	0	0
0	0	63	24.7934	1	0	0	0	0	60	12	1	0	1289	4	0	0	0	0	0
0	1	64	25.1039	0	0	0	0	0	75	15	0	4	1088	0	0	0	0	0	0
0	0	65	25.3902	1	0	0	0	1	60	16	1	0	1133	0	0	1	0	0	0
0	1	45	25.3906	0	0	0	1	0	64	21	1	1	1142	0	0	0	0	0	0
0	0	56	25.4767	0	0	0	1	0	82	15	1	1	1225	1	0	0	0	0	0
0	0	71	25.6173	0	0	0	1	0	55	15	0	1	1084	0	0	0	0	0	0
0	0	34	25.7117	1	0	0	1	0	80	14	1	1	909	0	0	0	0	0	0
0	0	51	25.7812	1	0	1	0	0	70	15	1	0	788	0	0	0	0	0	0
0	0	31	25.9516	0	0	0	1	0	100	15	0	1	881	0	0	0	0	0	0
0	1	55	26.0375	0	0	0	1	0	55	22	1	1	1119	0	0	0	0	0	0
0	0	51	26.0617	1	0	0	0	0	60	17	1	4	768	0	0	0	0	0	0
0	0	61	26.2917	0	0	0	1	0	68	15	1	1	1124	0	0	0	0	0	0
0	0	54	26.6728	1	0	0	0	1	60	18	1	4	932	1	0	1	0	0	0
0	1	53	27.0552	0	0	0	0	0	57	10	0	0	935	0	0	0	0	0	0
0	1	56	27.3438	0	0	0	1	0	55	13	0	1	1505	0	0	0	0	0	0
0	1	54	27.6361	0	0	0	1	0	55	18	1	1	932	4	0	0	0	0	0
0	1	47	27.8159	1	0	0	0	1	57	15	0	4	793	0	0	0	0	0	0
0	0	65	27.9421	0	0	0	0	0	69	14	1	0	1356	0	0	0	0	0	0
0	0	55	28.0404	1	0	0	3	0	55	10	1	3	807	0	0	0	0	0	0
0	1	29	28.1337	1	0	0	0	0	51	13	1	4	1152	0	0	0	0	0	0
0	0	54	29.0437	0	0	0	0	0	55	18	1	4	736	0	0	0	0	0	0
0	0	58	29.3575	0	0	0	2	0	62	12	1	2	751	0	0	0	0	0	0
0	0	53	29.4118	1	0	0	0	0	65	10	1	4	969	0	0	0	0	0	0
0	1	55	30.0433	1	0	0	0	0	69	13	1	0	1295	0	0	0	0	0	0
0	1	56	30.1194	0	0	0	1	0	70	21	1	1	1022	0	0	0	0	0	0
0	1	56	30.3302	1	0	0	1	0	25	15	1	1	781	1	0	0	0	0	0
0	1	55	30.385	0	0	0	2	0	68	19	1	2	900	0	0	0	0	0	0
0	1	45	31.2452	1	0	0	1	0	65	16	0	1	844	0	0	0	0	0	0
0	0	43	32.0204	0	0	0	0	0	55	15	1	0	920	0	0	0	0	0	0
0	1	62	32.872	0	0	0	0	0	72	12	1	0	1239	0	0	0	0	0	2
0	0	47	15.917	0	1	0	1	0	62	15	0	1	800	2	0	0	0	0	0
0	0	50	18.7305	1	1	0	0	0	67	14	1	4	1162	4	0	0	0	0	0
0	0	58	18.7783	1	1	0	2	0	105	22	1	2	1232	3	0	1	0	0	0
0	0	43	19.1327	0	1	0	1	0	100	20	0	1	883	0	0	0	0	0	0
0	0	56	19.1327	0	1	0	3	0	52	10	0	3	985	3	0	0	0	0	0
0	1	47	19.487	0	1	1	0	1	67	13	0	0	742	0	0	0	0	0	0
0	0	65	19.487	1	1	0	3	0	51	18	0	3	1050	2	0	0	0	0	0
0	1	68	21.0938	1	1	1	0	0	55	14	1	4	1042	4	0	0	0	0	0
0	0	65	21.2245	0	0	0	2	0	55	19	0	2	1159	0	0	0	0	0	0
0	0	56	21.6041	0	1	0	0	0	65	14	1	4	798	1	0	0	0	0	0
0	0	70	21.7079	0	1	0	0	0	65	12	1	0	1100	1	0	0	0	0	3
0	1	70	26.6389	1	0	0	1	0	58	10	1	1	1154	0	0	0	0	0	0
0	1	49	26.7299	1	1	0	0	0	55	11	1	0	1121	4	0	0	0	0	0
0	0	70	27.4756	0	1	0	0	0	55	16	0	0	870	0	0	0	0	0	0
0	1	51	28.3531	0	1	0	0	0	81	12	0	0	812	0	0	0	0	0	0
0	0	51	28.578	1	1	0	1	0	100	20	1	1	921	0	0	0	0	0	0
0	0	53	14.8789	0	0	1	0	0	95	8	0	4	970	0	0	0	1	1	0
0	0	66	16.609	1	0	0	0	0	40	19	1	0	993	0	0	0	0	0	0
0	0	52	16.8962	1	0	0	0	0	61	12	1	0	1119	0	0	0	0	0	0
0	1	49	16.955	0	0	0	0	0	49	18	1	0	1025	0	0	0	0	0	0
0	0	79	17.7778	2	0	1	0	0	55	13	0	0	1105	0	0	0	1	0	0
0	0	54	18.0697	1	0	0	1	0	45	12	1	1	1427	1	0	0	0	0	0
0	0	51	18.4202	0	0	0	1	0	48	21	1	1	1228	0	0	0	0	0	0
0	0	58	18.9619	0	0	0	0	0	45	18	0	0	760	0	0	0	0	0	0
0	1	50	18.9866	0	0	0	0	0	50	14	1	0	801	0	0	0	0	0	0
0	0	43	19.0311	0	0	1	1	0	68	14	1	3	1100	1	0	0	0	0	1
0	0	26	19.5312	1	0	0	0	0	31	13	1	0	1150	0	0	0	0	0	0
0	0	43	19.8413	0	0	0	2	0	63	10	1	2	1239	0	0	0	0	0	0
0	1	66	19.9184	0	0	1	1	0	56	16	0	1	1253	0	0	0	1	1	0
0	1	64	20.1956	0	0	1	0	0	51	15	0	0	980	4	0	1	1	1	1
0	0	63	20.202	0	0	1	3	0	59	15	1	3	743	0	0	0	1	1	0
0	0	55	20.2449	1	0	0	0	0	50	12	1	0	1404	0	0	0	0	0	0
0	0	42	20.2812	1	0	0	0	0	42	12	0	4	756	0	0	0	0	0	0
0	0	39	20.3428	0	0	0	3	0	50	18	1	3	890	0	0	0	0	0	0
0	1	62	20.3704	1	0	1	0	0	51	14	1	0	1140	0	0	0	1	1	2
0	1	71	20.6905	0	0	0	1	0	48	15	1	1	852	0	0	0	0	0	0
0	0	61	20.7666	1	0	0	0	0	120	19	1	4	829	0	0	0	0	0	0
0	1	49	20.9366	0	0	0	0	0	47	15	0	4	1150	1	0	0	0	0	0
0	0	35	21.2279	0	0	0	0	0	46	14	1	0	1400	0	0	0	0	0	0
0	0	35	21.3039	0	0	0	1	0	50	12	0	1	1231	0	0	1	0	0	0
0	1	38	21.8522	0	0	0	2	0	48	16	0	2	1209	0	0	0	1	0	0
0	0	62	21.9899	0	0	1	0	0	73	12	0	4	850	0	0	0	1	1	1
0	0	48	22.0317	0	0	0	1	0	78	16	0	1	920	2	0	0	0	0	0
0	1	51	22.0386	1	0	0	1	0	40	13	1	1	1142	0	0	0	0	0	0
0	0	66	22.0386	1	0	1	1	0	65	16	1	1	1125	0	0	0	1	1	1
0	1	53	22.213	0	0	0	1	0	50	16	0	1	1353	0	0	0	0	0	0
0	0	61	22.3214	1	0	0	1	0	46	15	1	1	910	0	0	0	0	0	0
0	1	51	22.3478	0	0	0	0	0	47	22	0	0	741	0	0	0	0	0	0
0	0	58	22.7732	0	0	1	1	0	54	8	1	1	1032	2	0	1	1	1	3
0	0	57	22.8374	1	0	0	0	0	42	11	1	0	1311	0	0	0	0	0	0
0	1	68	22.8624	0	0	0	0	0	45	12	1	4	829	0	0	0	0	0	0
0	1	77	22.8889	1	0	0	0	0	45	11	1	4	884	0	0	1	0	0	0
0	0	48	23.1405	0	0	0	3	0	40	15	0	3	1068	0	0	0	0	0	0
0	1	58	23.4952	0	0	0	0	0	50	11	0	0	933	0	0	0	0	0	0
0	1	63	23.4952	1	0	0	0	0	50	15	1	0	895	0	0	0	0	0	0
0	1	31	23.5294	0	0	0	0	1	63	13	0	0	892	0	0	0	0	0	0
0	0	36	23.6244	0	0	0	1	0	52	14	0	1	1100	0	0	0	0	0	0
0	1	45	23.7387	1	0	1	0	0	54	10	1	0	1050	0	0	0	1	1	1
0	0	53	23.8751	1	0	0	1	0	50	10	1	1	1019	0	0	1	0	0	0
0	0	64	24.0346	1	0	0	0	0	43	14	1	0	953	0	0	0	0	0	0
0	0	51	24.093	2	0	0	2	0	47	16	0	2	1314	0	0	0	0	0	0
0	0	33	24.2215	1	0	0	0	0	43	23	1	0	928	0	0	0	0	0	0
0	0	52	24.2215	1	0	0	0	0	55	19	1	0	839	0	0	0	0	0	0
0	1	57	24.3496	0	0	1	0	0	62	15	0	0	920	0	0	1	1	1	0
0	0	48	24.4141	1	0	1	0	0	46	23	1	0	1100	0	0	0	1	1	1
0	1	58	24.4646	1	0	0	0	0	30	10	1	0	1415	0	0	0	0	0	0
0	0	54	24.5779	1	0	0	1	0	50	10	1	1	972	0	0	0	0	0	0
0	0	41	24.6094	1	0	0	0	0	50	10	1	0	1067	4	0	0	0	0	0
0	0	70	24.7409	0	0	1	1	0	20	13	0	1	1042	0	0	0	1	0	0
0	0	52	24.7676	0	0	0	1	0	50	10	0	3	1024	0	0	0	0	0	0
0	1	56	24.8016	0	0	1	1	0	54	12	1	1	1168	0	0	0	1	1	2
0	1	52	25.2363	1	0	1	0	0	55	15	1	0	1197	0	0	0	1	1	0
0	1	44	25.3155	0	0	0	1	0	49	26	0	1	920	0	0	0	0	0	0
0	1	52	25.4694	0	0	0	2	0	53	12	1	2	800	0	0	0	0	0	0
0	0	56	25.4694	0	0	0	0	0	49	28	1	4	736	0	0	0	0	0	0
0	0	68	25.6055	0	0	0	2	0	48	23	0	2	993	0	0	1	0	0	0
1	0	60	18.98	0	0	0	0	0	69	23	0	0	1433	0	0	0	0	0	0
1	1	57	19.487	0	1	0	0	0	58	21	0	0	1324	2	0	0	0	1	0
1	0	58	22.0317	0	0	0	2	0	55	18	1	0	1421	0	0	0	0	0	0
1	1	42	23.05	1	0	0	0	0	96	25	0	0	424	1	0	0	0	0	0
1	1	47	23.5294	2	0	0	0	1	68	18	1	0	1522	0	0	0	1	0	1
1	1	66	23.7253	0	1	1	0	0	65	19	1	0	930	0	0	0	1	0	0
1	0	53	24.3496	0	0	0	0	0	105	24	1	0	887	2	0	0	0	1	0
1	0	57	24.4141	0	0	0	2	0	95	23	0	2	1632	0	1	0	0	0	0
1	0	50	24.7768	1	0	0	0	0	100	26	1	0	826	0	0	0	0	0	2
1	1	66	25.0361	0	0	0	0	0	55	22	1	3	1535	0	0	0	0	0	0
1	0	26	31.2452	0	0	0	3	0	98	22	1	3	826	0	0	0	0	0	0
1	1	50	17.4413	1	0	0	1	0	80	20	0	1	1529	0	0	0	1	0	0
Supplementary Table S.1			Details of patients in the two groups
